# Supplementary material for: Synthesis of Silver Nano Particles Using Myricetin and the In-Vitro Assessment of Anti-Colorectal Cancer Activity: In-Silico Integration
Source: Int J Mol Sci. 2022 Sep 20;23(19):11024. doi: 10.3390/ijms231911024 (PMC9570303; doi:10.3390/ijms231911024)
Supplement: Supplementary file 1 [file ijms-23-11024-s001.zip]

Archive with 1 entries (1 files):
- ijms-1879883-supplementary.pdf
